# Supplementary material for: Composition-Modulated Strontium Aluminate Phosphors with Continuously Tunable Visible Emission for Advanced Display, Thermometry and Photothermal Conversion
Source: Materials (Basel). 2026 Jun 2;19(11):2351. doi: 10.3390/ma19112351 (PMC13258628; doi:10.3390/ma19112351)
Supplement: Supplementary file 1 [file materials-19-02351-s001.zip]

Archive with 1 entries (1 files):
- materials-4293774-supplementary.pdf
